# Supplementary material for: Construction and Validation of a Reliable Disulfidptosis-Related LncRNAs Signature of the Subtype, Prognostic, and Immune Landscape in Colon Cancer
Source: Int J Mol Sci. 2023 Aug 18;24(16):12915. doi: 10.3390/ijms241612915 (PMC10454603; doi:10.3390/ijms241612915)
Supplement: Supplementary file 1 [file ijms-24-12915-s001.zip]

Archive with 1 entries (1 files):
- ijms-2540164-supplementary.pdf
